# Supplementary material for: Current Trends in Artificial Intelligence for Recognizing Work Postures to Prevent Work-Related Musculoskeletal Disorders: Systematic Review and Meta-Analysis by Occupational Activity
Source: Bioengineering (Basel). 2026 Mar 3;13(3):298. doi: 10.3390/bioengineering13030298 (PMC13023692; doi:10.3390/bioengineering13030298)
Supplement: Supplementary file 1 [file bioengineering-13-00298-s001.zip]

Archive with 1 entries (1 files):
- bioengineering-4142123-supplementary.pdf
